# Supplementary material for: Four new species of the trapdoor spider genus Conothele Thorell, 1878 from Mainland China and Laos (Araneae, Ctenizidae)
Source: Zookeys. 2017 Jan 5;(643):63–74. doi: 10.3897/zookeys.643.10543 (PMC5242267; doi:10.3897/zookeys.643.10543)
Supplement: XML Treatment for Conothele [file zookeys.643.10543-treatment1.xml]

<!DOCTYPE tp:taxon-treatment
  PUBLIC "-//TaxonX//DTD Taxonomic Treatment Publishing DTD v0 20100105//EN" "tax-treatment-NSO.dtd">
<tp:taxon-treatment xmlns:tp="http://www.plazi.org/taxpub"><tp:treatment-meta><kwd-group><label>Taxon classification</label><kwd><named-content content-type="kingdom">Animalia</named-content></kwd><kwd><named-content content-type="order">Araneae</named-content></kwd><kwd><named-content content-type="family">Ctenizidae</named-content></kwd></kwd-group><mixed-citation publication-type="journal"><person-group><name><surname>Xu</surname><given-names>Xin</given-names></name><name><surname>Xu</surname><given-names>Chen</given-names></name><name><surname>Liu</surname><given-names>Fengxiang</given-names></name><name><surname>Zhang</surname><given-names>Zengtao</given-names></name><name><surname>Li</surname><given-names>Daiqin</given-names></name></person-group><article-title>Four new species of the trapdoor spider genus <italic><tp:taxon-name><tp:taxon-name-part taxon-name-part-type="genus">Conothele</tp:taxon-name-part></tp:taxon-name></italic> Thorell, 1878 from Mainland China and Laos (<tp:taxon-name><tp:taxon-name-part taxon-name-part-type="order">Araneae</tp:taxon-name-part></tp:taxon-name>, <tp:taxon-name><tp:taxon-name-part taxon-name-part-type="family">Ctenizidae</tp:taxon-name-part></tp:taxon-name>)</article-title><source>Zookeys</source><day>5</day><month>1</month><year>2017</year><volume>2017</volume><issue>643</issue><fpage>63</fpage><lpage>74</lpage><pub-id pub-id-type="doi">10.3897/zookeys.643.10543</pub-id></mixed-citation></tp:treatment-meta><tp:nomenclature><label>Genus</label><tp:taxon-name>
            <tp:taxon-name-part taxon-name-part-type="genus">Conothele</tp:taxon-name-part>
          </tp:taxon-name><tp:taxon-authority>Thorell, 1878</tp:taxon-authority></tp:nomenclature><tp:treatment-sec sec-type="material" id="SECID0E1EAE"><title>Type.</title><p>
            <italic><tp:taxon-name><tp:taxon-name-part taxon-name-part-type="genus">Conothele</tp:taxon-name-part> <tp:taxon-name-part taxon-name-part-type="species">malayana</tp:taxon-name-part></tp:taxon-name></italic> (Doleschall, 1859): 5, pl. 5, figure 8 (described female).</p></tp:treatment-sec><tp:treatment-sec sec-type="diagnosis" id="SECID0EKFAE"><title>Diagnosis.</title><p>The genus <italic><tp:taxon-name><tp:taxon-name-part taxon-name-part-type="genus">Conothele</tp:taxon-name-part></tp:taxon-name></italic> can be distinguished from the genus <italic><tp:taxon-name><tp:taxon-name-part taxon-name-part-type="genus">Ummidia</tp:taxon-name-part></tp:taxon-name></italic> by their burrowing habits, the former constructs a short, parallel to the surface of ground, superficial burrow, whereas the latter digs a several centimeters long burrow in the soil (<xref ref-type="bibr" rid="B13">Haupt 2006</xref>). Moreover, <italic><tp:taxon-name><tp:taxon-name-part taxon-name-part-type="genus">Conothele</tp:taxon-name-part></tp:taxon-name></italic> distributes in the Oriental and Australian regions, whereas <italic><tp:taxon-name><tp:taxon-name-part taxon-name-part-type="genus">Ummidia</tp:taxon-name-part></tp:taxon-name></italic> is only found from New World and the Mediterranean region (<xref ref-type="bibr" rid="B13">Haupt 2006</xref>; <xref ref-type="bibr" rid="B21">Siliwal et al. 2009</xref>; <xref ref-type="bibr" rid="B23">World Spider Catalog 2016</xref>).</p></tp:treatment-sec><ref-list><ref id="B13"><mixed-citation xmlns:xlink="http://www.w3.org/1999/xlink" xlink:type="simple">
          <person-group><name name-style="western"><surname>Haupt</surname><given-names>J</given-names></name></person-group> (<year>2006</year>) <article-title>On the taxonomic position of the East Asian species of the genus <italic><tp:taxon-name><tp:taxon-name-part taxon-name-part-type="genus">Ummidia</tp:taxon-name-part></tp:taxon-name></italic> Thorell, 1875 (<tp:taxon-name><tp:taxon-name-part taxon-name-part-type="order">Araneae</tp:taxon-name-part></tp:taxon-name>: <tp:taxon-name><tp:taxon-name-part taxon-name-part-type="family">Ctenizidae</tp:taxon-name-part></tp:taxon-name>).</article-title> <source>European Arachnology 2005</source>, <person-group><name name-style="western"><surname>Deltshev</surname><given-names>C</given-names></name><name name-style="western"><surname>Stoev</surname><given-names>P</given-names></name></person-group> (<role>Eds</role>) <source>Acta Zoologica Bulgarica Supplement</source> <volume>1</volume>: <fpage>77</fpage>–<lpage>79</lpage>.</mixed-citation></ref><ref id="B21"><mixed-citation xmlns:xlink="http://www.w3.org/1999/xlink" xlink:type="simple">
          <person-group><name name-style="western"><surname>Siliwal</surname><given-names>M</given-names></name><name name-style="western"><surname>Nair</surname><given-names>MV</given-names></name><name name-style="western"><surname>Molur</surname><given-names>S</given-names></name><name name-style="western"><surname>Raven</surname><given-names>R</given-names></name></person-group> (<year>2009</year>) <article-title>First record of the trapdoor spider genus <italic><tp:taxon-name><tp:taxon-name-part taxon-name-part-type="genus">Conothele</tp:taxon-name-part></tp:taxon-name></italic> (<tp:taxon-name><tp:taxon-name-part taxon-name-part-type="order">Araneae</tp:taxon-name-part></tp:taxon-name>, <tp:taxon-name><tp:taxon-name-part taxon-name-part-type="family">Ctenizidae</tp:taxon-name-part></tp:taxon-name>) from India, with a description of two new species.</article-title> <source>Journal of Arachnology</source> <volume>37</volume>(<issue>1</issue>): <fpage>1</fpage>–<lpage>9</lpage>. <ext-link xlink:type="simple" ext-link-type="doi" xlink:href="10.1636/A07-86.1">https://doi.org/10.1636/A07-86.1</ext-link></mixed-citation></ref><ref id="B23"><mixed-citation xmlns:xlink="http://www.w3.org/1999/xlink" xlink:type="simple">
          <institution xlink:type="simple">World Spider Catalog</institution> (<year>2016</year>) <source>World spider catalog</source>. <publisher-name>Natural History Museum Bern</publisher-name>. <ext-link xlink:type="simple" ext-link-type="uri" xlink:href="http://wsc.nmbe.ch">http://wsc.nmbe.ch</ext-link>, version 17.5 [<date-in-citation content-type="access-date">accessed on 8 December 2016</date-in-citation>]</mixed-citation></ref></ref-list></tp:taxon-treatment>
