# Supplementary material for: Four new species of the trapdoor spider genus Conothele Thorell, 1878 from Mainland China and Laos (Araneae, Ctenizidae)
Source: Zookeys. 2017 Jan 5;(643):63–74. doi: 10.3897/zookeys.643.10543 (PMC5242267; doi:10.3897/zookeys.643.10543)
Supplement: XML Treatment for Conothele baiyunensis [file zookeys.643.10543-treatment2.xml]

<!DOCTYPE tp:taxon-treatment
  PUBLIC "-//TaxonX//DTD Taxonomic Treatment Publishing DTD v0 20100105//EN" "tax-treatment-NSO.dtd">
<tp:taxon-treatment xmlns:tp="http://www.plazi.org/taxpub"><tp:treatment-meta><kwd-group><label>Taxon classification</label><kwd><named-content content-type="kingdom">Animalia</named-content></kwd><kwd><named-content content-type="order">Araneae</named-content></kwd><kwd><named-content content-type="family">Ctenizidae</named-content></kwd></kwd-group><mixed-citation publication-type="journal"><person-group><name><surname>Xu</surname><given-names>Xin</given-names></name><name><surname>Xu</surname><given-names>Chen</given-names></name><name><surname>Liu</surname><given-names>Fengxiang</given-names></name><name><surname>Zhang</surname><given-names>Zengtao</given-names></name><name><surname>Li</surname><given-names>Daiqin</given-names></name></person-group><article-title>Four new species of the trapdoor spider genus <italic><tp:taxon-name><tp:taxon-name-part taxon-name-part-type="genus">Conothele</tp:taxon-name-part></tp:taxon-name></italic> Thorell, 1878 from Mainland China and Laos (<tp:taxon-name><tp:taxon-name-part taxon-name-part-type="order">Araneae</tp:taxon-name-part></tp:taxon-name>, <tp:taxon-name><tp:taxon-name-part taxon-name-part-type="family">Ctenizidae</tp:taxon-name-part></tp:taxon-name>)</article-title><source>Zookeys</source><day>5</day><month>1</month><year>2017</year><volume>2017</volume><issue>643</issue><fpage>63</fpage><lpage>74</lpage><pub-id pub-id-type="doi">10.3897/zookeys.643.10543</pub-id></mixed-citation></tp:treatment-meta><tp:nomenclature><tp:taxon-name>
            <tp:taxon-name-part taxon-name-part-type="genus">Conothele</tp:taxon-name-part>
            <tp:taxon-name-part taxon-name-part-type="species">baiyunensis</tp:taxon-name-part>
            <object-id xmlns:xlink="http://www.w3.org/1999/xlink" content-type="zoobank" xlink:type="simple">http://zoobank.org/EBF1B2F7-6A80-4A4D-8FC6-4848E9195F81</object-id>
          </tp:taxon-name><tp:taxon-authority>Xu, Xu &amp; Liu</tp:taxon-authority><tp:taxon-status xmlns:xlink="http://www.w3.org/1999/xlink" xlink:type="simple">sp. n.</tp:taxon-status><xref ref-type="fig" rid="F1">Fig. 1</xref></tp:nomenclature><tp:treatment-sec sec-type="material" id="SECID0EFIAE"><title>Holotype.</title><p>Female (XUC-2014-062), Mt. Baiyun, Guangzhou City, Guangdong Province, China, <named-content xmlns:xlink="http://www.w3.org/1999/xlink" content-type="dwc:verbatimCoordinates" xlink:type="simple"><named-content content-type="geo-json" specific-use="{&#34;type&#34;:&#34;Point&#34;,&#34;coordinates&#34;:[113.484000,23.294000]}" id="NCID0EOIAE" xlink:type="simple">23.294°N, 113.484°E</named-content></named-content>, 20 June 2014, collected by F.X. Liu, C. Xu and Z.T. Zhang. No male found.</p></tp:treatment-sec><tp:treatment-sec sec-type="etymology" id="SECID0ETIAE"><title>Etymology.</title><p>‘Baiyun’ refers to the type locality of this species.</p></tp:treatment-sec><tp:treatment-sec sec-type="diagnosis" id="SECID0EYIAE"><title>Diagnosis.</title><p>Female of <italic><tp:taxon-name><tp:taxon-name-part taxon-name-part-type="genus">Conothele</tp:taxon-name-part> <tp:taxon-name-part taxon-name-part-type="species">baiyunensis</tp:taxon-name-part></tp:taxon-name></italic> sp. n. can be distinguished from other species of <italic><tp:taxon-name><tp:taxon-name-part taxon-name-part-type="genus">Conothele</tp:taxon-name-part></tp:taxon-name></italic> by the slightly globular lobes of spermathecae in the terminal part; stalks with sclerotized and inward-bent distal part; stalk terminal parts relatively short, simple and direct (Fig. <xref ref-type="fig" rid="F1">1E</xref>).</p><fig id="F1" position="float" orientation="portrait"><label>Figure 1.</label><caption><p>
          <bold>A</bold> General somatic morphology of <italic><tp:taxon-name><tp:taxon-name-part taxon-name-part-type="genus">Conothele</tp:taxon-name-part> <tp:taxon-name-part taxon-name-part-type="species">baiyunensis</tp:taxon-name-part></tp:taxon-name></italic> Xu, Xu &amp; Liu, sp. n. (female, XUC-2014-062) <bold>B</bold> chelicerae, labium, coxae of palp and sternum, ventral view <bold>C</bold> left leg III, prolateral view <bold>D</bold> spinnerets, ventral view <bold>E</bold> female genitalia, dorsal view. Scale bars: <bold>A–D</bold> 1 mm, <bold>E</bold> 0.5 mm.</p></caption><graphic xmlns:xlink="http://www.w3.org/1999/xlink" xlink:href="zookeys-643-063-g001.jpg" position="float" orientation="portrait" xlink:type="simple" id="oo_117091.jpg"/></fig></tp:treatment-sec><tp:treatment-sec sec-type="description" id="SECID0EYKAE"><title>Description.</title><p>Total length, including chelicerae, 12.50; carapace 4.80 long, 4.40 wide; opisthosoma 6.70 long, 5.20 wide. Carapace black brown, glabrous, with a few slender setae on eye tubercle and its back (Fig. <xref ref-type="fig" rid="F1">1A</xref>). Caput arched. Fovea deep and darker, strongly procurved and U-shaped (Fig. <xref ref-type="fig" rid="F1">1A</xref>). Eye tubercle low and black on its margin. Eight eyes in two rows, with the anterior eye row slightly procurved and posterior row straight from above (Fig. <xref ref-type="fig" rid="F1">1A</xref>); eye group 0.70 long, 1.25 wide; <abbrev xmlns:xlink="http://www.w3.org/1999/xlink" xlink:title="anterior lateral eye" id="ABBRID0EKLAE" xlink:type="simple">ALE</abbrev>-<abbrev xmlns:xlink="http://www.w3.org/1999/xlink" xlink:title="anterior median eye" id="ABBRID0ENLAE" xlink:type="simple">AME</abbrev> 0.20, <abbrev xmlns:xlink="http://www.w3.org/1999/xlink" xlink:title="anterior median eye" id="ABBRID0EQLAE" xlink:type="simple">AME</abbrev>-<abbrev xmlns:xlink="http://www.w3.org/1999/xlink" xlink:title="anterior median eye" id="ABBRID0ETLAE" xlink:type="simple">AME</abbrev> 0.10, <abbrev xmlns:xlink="http://www.w3.org/1999/xlink" xlink:title="posterior lateral eye" id="ABBRID0EWLAE" xlink:type="simple">PLE</abbrev>-<abbrev xmlns:xlink="http://www.w3.org/1999/xlink" xlink:title="posterior median eye" id="ABBRID0EZLAE" xlink:type="simple">PME</abbrev> 0.05, <abbrev xmlns:xlink="http://www.w3.org/1999/xlink" xlink:title="posterior median eye" id="ABBRID0E3LAE" xlink:type="simple">PME</abbrev>-<abbrev xmlns:xlink="http://www.w3.org/1999/xlink" xlink:title="posterior median eye" id="ABBRID0E6LAE" xlink:type="simple">PME</abbrev> 0.45; <abbrev xmlns:xlink="http://www.w3.org/1999/xlink" xlink:title="median ocular area" id="ABBRID0ECMAE" xlink:type="simple">MOA</abbrev> 0.55 long, front width 0.40, back width 0.95; <abbrev xmlns:xlink="http://www.w3.org/1999/xlink" xlink:title="anterior lateral eye" id="ABBRID0EFMAE" xlink:type="simple">ALE</abbrev>: <abbrev xmlns:xlink="http://www.w3.org/1999/xlink" xlink:title="anterior median eye" id="ABBRID0EIMAE" xlink:type="simple">AME</abbrev>: <abbrev xmlns:xlink="http://www.w3.org/1999/xlink" xlink:title="posterior lateral eye" id="ABBRID0ELMAE" xlink:type="simple">PLE</abbrev>: <abbrev xmlns:xlink="http://www.w3.org/1999/xlink" xlink:title="posterior median eye" id="ABBRID0EOMAE" xlink:type="simple">PME</abbrev> (0.30: 0.15: 0.20: 0.25). Clypeus width 0.30. Chelicerae black; inner margin with 4 teeth, outer margin with 8 teeth. Labium, coxae of palp (maxillae) and sternum yellow brown (Fig. <xref ref-type="fig" rid="F1">1B</xref>). Labium 0.70 long, 0.80 wide, with 3 conspicuous cuspules (one absent). Coxae of palp (maxillae) 1.65 long, 1.10 wide, with about 21 conspicuous cuspules ventrally. Sternum 3.00 long, 2.40 wide, with large, irregularly shaped sigilla in the centre (Fig. <xref ref-type="fig" rid="F1">1B</xref>).</p><p>Legs black brown, light-coloured ventrally, with long and short brown sparse setae, short thorn-like and normal spines. Tibia III with a saddle-like depression dorsally on the basal part (Fig. <xref ref-type="fig" rid="F1">1C</xref>). Metatarsus III with three prolateral spines. Femur III thickest. Scopulae and claw tufts absent on trasi of all palp and legs. Palpal claw with a single branched tooth; legs each with three tarsal claws, paired claws with two denticles. Leg formula: 4123. Measurements of palp and legs: palp 7.35 (2.80 + 1.25 + 1.75 + 1.55), leg I 8.30 (3.10 + 1.55 + 1.75 + 0.95 + 0.95), leg II 7.50 (2.50 + 1.25 + 1.75 + 1.05 + 0.95), leg III 7.35 (2.50 + 0.90 + 1.65 + 1.10 + 1.20), leg IV 9.70 (3.25 + 1.25 + 2.00 + 1.90 + 1.30).</p><p>Opisthosoma black, scattered with thick and slender black setae. Spinnerets brownish yellow, <abbrev xmlns:xlink="http://www.w3.org/1999/xlink" xlink:title="posterior median spinneret" id="ABBRID0EBNAE" xlink:type="simple">PMS</abbrev> one-segmented, 0.60 long, <abbrev xmlns:xlink="http://www.w3.org/1999/xlink" xlink:title="posterior median spinneret" id="ABBRID0EENAE" xlink:type="simple">PMS</abbrev>-<abbrev xmlns:xlink="http://www.w3.org/1999/xlink" xlink:title="posterior median spinneret" id="ABBRID0EHNAE" xlink:type="simple">PMS</abbrev> 0.10; <abbrev xmlns:xlink="http://www.w3.org/1999/xlink" xlink:title="posterior lateral spinneret" id="ABBRID0EKNAE" xlink:type="simple">PLS</abbrev> three-segmented, 1.85 long, covered with brown spines, apical segment dome-shape (Fig. <xref ref-type="fig" rid="F1">1D</xref>). Genitalia with paired slightly globular lobes of spermathecae in the terminal part, each stalk slender, long, at the distal part is sclerotized and bent, yet the bending is relatively short and looks more simple and direct (Fig. <xref ref-type="fig" rid="F1">1E</xref>).</p></tp:treatment-sec><tp:treatment-sec sec-type="distribution" id="SECID0EVNAE"><title>Distribution.</title><p>Guangdong Province (Mt. Baiyun, Guangzhou), China.</p><!--PageBreak--></tp:treatment-sec></tp:taxon-treatment>
