# Supplementary material for: Four new species of the trapdoor spider genus Conothele Thorell, 1878 from Mainland China and Laos (Araneae, Ctenizidae)
Source: Zookeys. 2017 Jan 5;(643):63–74. doi: 10.3897/zookeys.643.10543 (PMC5242267; doi:10.3897/zookeys.643.10543)
Supplement: XML Treatment for Conothele daxinensis [file zookeys.643.10543-treatment3.xml]

<!DOCTYPE tp:taxon-treatment
  PUBLIC "-//TaxonX//DTD Taxonomic Treatment Publishing DTD v0 20100105//EN" "tax-treatment-NSO.dtd">
<tp:taxon-treatment xmlns:tp="http://www.plazi.org/taxpub"><tp:treatment-meta><kwd-group><label>Taxon classification</label><kwd><named-content content-type="kingdom">Animalia</named-content></kwd><kwd><named-content content-type="order">Araneae</named-content></kwd><kwd><named-content content-type="family">Ctenizidae</named-content></kwd></kwd-group><mixed-citation publication-type="journal"><person-group><name><surname>Xu</surname><given-names>Xin</given-names></name><name><surname>Xu</surname><given-names>Chen</given-names></name><name><surname>Liu</surname><given-names>Fengxiang</given-names></name><name><surname>Zhang</surname><given-names>Zengtao</given-names></name><name><surname>Li</surname><given-names>Daiqin</given-names></name></person-group><article-title>Four new species of the trapdoor spider genus <italic><tp:taxon-name><tp:taxon-name-part taxon-name-part-type="genus">Conothele</tp:taxon-name-part></tp:taxon-name></italic> Thorell, 1878 from Mainland China and Laos (<tp:taxon-name><tp:taxon-name-part taxon-name-part-type="order">Araneae</tp:taxon-name-part></tp:taxon-name>, <tp:taxon-name><tp:taxon-name-part taxon-name-part-type="family">Ctenizidae</tp:taxon-name-part></tp:taxon-name>)</article-title><source>Zookeys</source><day>5</day><month>1</month><year>2017</year><volume>2017</volume><issue>643</issue><fpage>63</fpage><lpage>74</lpage><pub-id pub-id-type="doi">10.3897/zookeys.643.10543</pub-id></mixed-citation></tp:treatment-meta><tp:nomenclature><tp:taxon-name>
            <tp:taxon-name-part taxon-name-part-type="genus">Conothele</tp:taxon-name-part>
            <tp:taxon-name-part taxon-name-part-type="species">daxinensis</tp:taxon-name-part>
            <object-id xmlns:xlink="http://www.w3.org/1999/xlink" content-type="zoobank" xlink:type="simple">http://zoobank.org/2D68220C-B6AA-4C0D-86B6-D796DB366FD4</object-id>
          </tp:taxon-name><tp:taxon-authority>Xu, Xu &amp; Li</tp:taxon-authority><tp:taxon-status xmlns:xlink="http://www.w3.org/1999/xlink" xlink:type="simple">sp. n.</tp:taxon-status><xref ref-type="fig" rid="F2">Fig. 2</xref><!--PageBreak--></tp:nomenclature><tp:treatment-sec sec-type="material" id="SECID0EFPAE"><title>Holotype.</title><p>Female (XUC-2014-002+), Minghua Village, Daxin Town, Chongzuo City, Guangxi Province, China, <named-content xmlns:xlink="http://www.w3.org/1999/xlink" content-type="dwc:verbatimCoordinates" xlink:type="simple"><named-content content-type="geo-json" specific-use="{&#34;type&#34;:&#34;Point&#34;,&#34;coordinates&#34;:[107.728000,23.320000]}" id="NCID0EOPAE" xlink:type="simple">23.320°N, 107.728°E</named-content></named-content>, 22 December 2014, collected by D. Li, F.X. Liu and X. Xu. No male found.</p></tp:treatment-sec><tp:treatment-sec sec-type="etymology" id="SECID0ETPAE"><title>Etymology.</title><p>‘Daxin’ refers to the type locality of this species.</p></tp:treatment-sec><tp:treatment-sec sec-type="diagnosis" id="SECID0EYPAE"><title>Diagnosis.</title><p>Female of <italic><tp:taxon-name><tp:taxon-name-part taxon-name-part-type="genus">Conothele</tp:taxon-name-part> <tp:taxon-name-part taxon-name-part-type="species">daxinensis</tp:taxon-name-part></tp:taxon-name></italic> sp. n. differs from other species of <italic><tp:taxon-name><tp:taxon-name-part taxon-name-part-type="genus">Conothele</tp:taxon-name-part></tp:taxon-name></italic> by the spermathecae with face to face, bowl-shape lobes (Fig. <xref ref-type="fig" rid="F2">2E</xref>); each stalk slender, long, slightly broader at base, distally sclerotized and incurved (ca. 110°) (Fig. <xref ref-type="fig" rid="F2">2E</xref>).</p><fig id="F2" position="float" orientation="portrait"><label>Figure 2.</label><caption><p>
          <bold>A</bold> General somatic morphology of <italic><tp:taxon-name><tp:taxon-name-part taxon-name-part-type="genus">Conothele</tp:taxon-name-part> <tp:taxon-name-part taxon-name-part-type="species">daxinensis</tp:taxon-name-part></tp:taxon-name></italic> Xu, Xu &amp; Li, sp. n. (female, XUC-2014-002+) <bold>B</bold> chelicerae, labium, coxae of palp and sternum, ventral view <bold>C</bold> left leg III, prolateral view <bold>D</bold> spinnerets, ventral view <bold>E</bold> female genitalia, dorsal view. Scale bars: <bold>A–D</bold> 1 mm, <bold>E</bold> 0.5 mm.</p></caption><graphic xmlns:xlink="http://www.w3.org/1999/xlink" xlink:href="zookeys-643-063-g002.jpg" position="float" orientation="portrait" xlink:type="simple" id="oo_117092.jpg"/></fig></tp:treatment-sec><tp:treatment-sec sec-type="description" id="SECID0E3RAE"><title>Description.</title><p>Total length, including chelicerae, 10.40; carapace 4.00 long, 4.60 wide; opisthosoma 5.60 long, 4.90 wide. Carapace light brown, glabrous, with 3 slender setae on eye tubercle and 4 on its back (Fig. <xref ref-type="fig" rid="F2">2A</xref>). Caput arched. Eye tubercle black brown. Fovea deep, strongly procurved and U-shaped (Fig. <xref ref-type="fig" rid="F2">2A</xref>). Eight eyes in two rows, with both the anterior and posterior rows straight from above (Fig. <xref ref-type="fig" rid="F2">2A</xref>); <!--PageBreak-->eye group 0.60 long, 1.10 wide; <abbrev xmlns:xlink="http://www.w3.org/1999/xlink" xlink:title="anterior lateral eye" id="ABBRID0EQSAE" xlink:type="simple">ALE</abbrev>-<abbrev xmlns:xlink="http://www.w3.org/1999/xlink" xlink:title="anterior median eye" id="ABBRID0ETSAE" xlink:type="simple">AME</abbrev> 0.10, <abbrev xmlns:xlink="http://www.w3.org/1999/xlink" xlink:title="anterior median eye" id="ABBRID0EWSAE" xlink:type="simple">AME</abbrev>-<abbrev xmlns:xlink="http://www.w3.org/1999/xlink" xlink:title="anterior median eye" id="ABBRID0EZSAE" xlink:type="simple">AME</abbrev> 0.05, <abbrev xmlns:xlink="http://www.w3.org/1999/xlink" xlink:title="posterior lateral eye" id="ABBRID0E3SAE" xlink:type="simple">PLE</abbrev>-<abbrev xmlns:xlink="http://www.w3.org/1999/xlink" xlink:title="posterior median eye" id="ABBRID0E6SAE" xlink:type="simple">PME</abbrev> 0.04, <abbrev xmlns:xlink="http://www.w3.org/1999/xlink" xlink:title="posterior median eye" id="ABBRID0ECTAE" xlink:type="simple">PME</abbrev>-<abbrev xmlns:xlink="http://www.w3.org/1999/xlink" xlink:title="posterior median eye" id="ABBRID0EFTAE" xlink:type="simple">PME</abbrev> 0.30; <abbrev xmlns:xlink="http://www.w3.org/1999/xlink" xlink:title="median ocular area" id="ABBRID0EITAE" xlink:type="simple">MOA</abbrev> 0.55 long, front width 0.45, back width 0.96; <abbrev xmlns:xlink="http://www.w3.org/1999/xlink" xlink:title="anterior lateral eye" id="ABBRID0ELTAE" xlink:type="simple">ALE</abbrev>: <abbrev xmlns:xlink="http://www.w3.org/1999/xlink" xlink:title="anterior median eye" id="ABBRID0EOTAE" xlink:type="simple">AME</abbrev>: <abbrev xmlns:xlink="http://www.w3.org/1999/xlink" xlink:title="posterior lateral eye" id="ABBRID0ERTAE" xlink:type="simple">PLE</abbrev>: <abbrev xmlns:xlink="http://www.w3.org/1999/xlink" xlink:title="posterior median eye" id="ABBRID0EUTAE" xlink:type="simple">PME</abbrev> (0.30: 0.20: 0.13: 0.33). Clypeus width 0.25. Chelicerae black, inner margin with 4 teeth, outer margin with 9 teeth. Labium, coxae of palp (maxillae) and sternum light brown (Fig. <xref ref-type="fig" rid="F2">2B</xref>). Labium 0.55 long, 0.85 wide, with 2 conspicuous cuspules. Coxae of palp (maxillae) 1.95 long, 0.95 wide, with about 10 conspicuous cuspules ventrally. Sternum 3.35 long, 2.85 wide, with irregularly shaped sigilla in the centre (Fig. <xref ref-type="fig" rid="F2">2B</xref>).</p><p>Legs light brown, light-colored ventrally, with long and short brown sparse setae. All tarsi with tadpole-shaped trichobothrial hairs besides the normal ones. Basal part of tibia III with a saddle-like depression dorsally (Fig. <xref ref-type="fig" rid="F2">2C</xref>). Tibia and tarsus of palp, distal three segments of legs I and II with bands of short thorn-like spines laterally; tibia III with 4 short spines distally (Fig. <xref ref-type="fig" rid="F2">2C</xref>). Femur III thickest. Scopulae and claw tufts absent. Palpal claw with a single branched tooth; legs each with 3 tarsal claws, paired claws with two denticles. Leg formula: 4132. Measurements: palp 6.90 (2.70 + 1.10 + 1.60 + 1.50), leg I 8.00 (3.00 + 1.40 + 1.85 + 1.00 + 0.75), leg II 7.55 (2.50 + 1.60 + 1.60 + 0.85 + 1.00), leg III 7.95 (2.75 + 1.50 + 1.45 + 1.00 + 1.25), leg IV 10.30 (3.15 + 1.80 + 1.90 + 1.90 + 1.55).</p><p>Opisthosoma black, scattered with thick and slender black setae. Spinnerets brownish, <abbrev xmlns:xlink="http://www.w3.org/1999/xlink" xlink:title="posterior median spinneret" id="ABBRID0ELUAE" xlink:type="simple">PMS</abbrev> one-segmented, 0.50 long, <abbrev xmlns:xlink="http://www.w3.org/1999/xlink" xlink:title="posterior median spinneret" id="ABBRID0EOUAE" xlink:type="simple">PMS</abbrev>-<abbrev xmlns:xlink="http://www.w3.org/1999/xlink" xlink:title="posterior median spinneret" id="ABBRID0ERUAE" xlink:type="simple">PMS</abbrev> 0.20; <abbrev xmlns:xlink="http://www.w3.org/1999/xlink" xlink:title="posterior lateral spinneret" id="ABBRID0EUUAE" xlink:type="simple">PLS</abbrev> three-segmented, 0.60 long, thicker and shorter (Fig. <xref ref-type="fig" rid="F2">2D</xref>). Genitalia with a pair of spermathecae, each stalk slender, long, broader towards the base, distally gradually sclerotized and incurved around 110°, terminating with face-to-face bowl-shaped lobes (Fig. <xref ref-type="fig" rid="F2">2E</xref>).</p></tp:treatment-sec><tp:treatment-sec sec-type="distribution" id="SECID0E6UAE"><title>Distribution.</title><p>Guangxi Province (Chongzuo), China.</p></tp:treatment-sec></tp:taxon-treatment>
