# Supplementary material for: Four new species of the trapdoor spider genus Conothele Thorell, 1878 from Mainland China and Laos (Araneae, Ctenizidae)
Source: Zookeys. 2017 Jan 5;(643):63–74. doi: 10.3897/zookeys.643.10543 (PMC5242267; doi:10.3897/zookeys.643.10543)
Supplement: XML Treatment for Conothele sidiechongensis [file zookeys.643.10543-treatment4.xml]

<!DOCTYPE tp:taxon-treatment
  PUBLIC "-//TaxonX//DTD Taxonomic Treatment Publishing DTD v0 20100105//EN" "tax-treatment-NSO.dtd">
<tp:taxon-treatment xmlns:tp="http://www.plazi.org/taxpub"><tp:treatment-meta><kwd-group><label>Taxon classification</label><kwd><named-content content-type="kingdom">Animalia</named-content></kwd><kwd><named-content content-type="order">Araneae</named-content></kwd><kwd><named-content content-type="family">Ctenizidae</named-content></kwd></kwd-group><mixed-citation publication-type="journal"><person-group><name><surname>Xu</surname><given-names>Xin</given-names></name><name><surname>Xu</surname><given-names>Chen</given-names></name><name><surname>Liu</surname><given-names>Fengxiang</given-names></name><name><surname>Zhang</surname><given-names>Zengtao</given-names></name><name><surname>Li</surname><given-names>Daiqin</given-names></name></person-group><article-title>Four new species of the trapdoor spider genus <italic><tp:taxon-name><tp:taxon-name-part taxon-name-part-type="genus">Conothele</tp:taxon-name-part></tp:taxon-name></italic> Thorell, 1878 from Mainland China and Laos (<tp:taxon-name><tp:taxon-name-part taxon-name-part-type="order">Araneae</tp:taxon-name-part></tp:taxon-name>, <tp:taxon-name><tp:taxon-name-part taxon-name-part-type="family">Ctenizidae</tp:taxon-name-part></tp:taxon-name>)</article-title><source>Zookeys</source><day>5</day><month>1</month><year>2017</year><volume>2017</volume><issue>643</issue><fpage>63</fpage><lpage>74</lpage><pub-id pub-id-type="doi">10.3897/zookeys.643.10543</pub-id></mixed-citation></tp:treatment-meta><tp:nomenclature><tp:taxon-name>
            <tp:taxon-name-part taxon-name-part-type="genus">Conothele</tp:taxon-name-part>
            <tp:taxon-name-part taxon-name-part-type="species">sidiechongensis</tp:taxon-name-part>
            <object-id xmlns:xlink="http://www.w3.org/1999/xlink" content-type="zoobank" xlink:type="simple">http://zoobank.org/D872AF4D-CD97-487B-8DF6-A5DAE371887B</object-id>
          </tp:taxon-name><tp:taxon-authority>Xu, Xu &amp; Liu</tp:taxon-authority><tp:taxon-status xmlns:xlink="http://www.w3.org/1999/xlink" xlink:type="simple">sp. n.</tp:taxon-status><xref ref-type="fig" rid="F3">Fig. 3</xref></tp:nomenclature><tp:treatment-sec sec-type="material" id="SECID0ENWAE"><title>Holotype.</title><p>Female (C-YN-005), Sidiechong, Mojiang County, Yunnan Province, China, <named-content xmlns:xlink="http://www.w3.org/1999/xlink" content-type="dwc:verbatimCoordinates" xlink:type="simple"><named-content content-type="geo-json" specific-use="{&#34;type&#34;:&#34;Point&#34;,&#34;coordinates&#34;:[101.676000,23.420000]}" id="NCID0EWWAE" xlink:type="simple">23.420°N, 101.676°E</named-content></named-content>, 5 August 2013, collected by D. Li, F.X. Liu and X. Xu.</p></tp:treatment-sec><tp:treatment-sec sec-type="material" id="SECID0E2WAE"><title>Paratypes.</title><p>One female (C-YN-003) collected at Baka Village, Menglun Town, Mengla City, Xishuangbanna, Yunnan Province, China, <named-content xmlns:xlink="http://www.w3.org/1999/xlink" content-type="dwc:verbatimCoordinates" xlink:type="simple"><named-content content-type="geo-json" specific-use="{&#34;type&#34;:&#34;Point&#34;,&#34;coordinates&#34;:[101.210000,21.968000]}" id="NCID0EEXAE" xlink:type="simple">21.968°N, 101.210°E</named-content></named-content>, 13 July 2013, collected by F.X. Liu and X. Xu. One female (C-Laos-001), Oudomxay Province, Laos PDR, 27 July 2013, collected by D. Li, F.X. Liu and X. Xu. No male found.</p></tp:treatment-sec><tp:treatment-sec sec-type="etymology" id="SECID0EJXAE"><title>Etymology.</title><p>‘Sidiechong’ refers to the type locality of the holotype specimen of this species.</p></tp:treatment-sec><tp:treatment-sec sec-type="diagnosis" id="SECID0EOXAE"><title>Diagnosis.</title><p>Female genitalia of <italic><tp:taxon-name><tp:taxon-name-part taxon-name-part-type="genus">Conothele</tp:taxon-name-part> <tp:taxon-name-part taxon-name-part-type="species">sidiechongensis</tp:taxon-name-part></tp:taxon-name></italic> sp. n. resembles to <italic><tp:taxon-name><tp:taxon-name-part taxon-name-part-type="genus">Conothele</tp:taxon-name-part> <tp:taxon-name-part taxon-name-part-type="species">taiwanensis</tp:taxon-name-part></tp:taxon-name></italic> (Tso, Haupt &amp; Zhu, 2003), but can be distinguished from the latter by more or less upwards oriented bowl-shape lobes and stalk bent in zigzag pattern distally (Fig. <xref ref-type="fig" rid="F3">3E</xref>).</p><fig id="F3" position="float" orientation="portrait"><label>Figure 3.</label><caption><p>
          <bold>A</bold> General somatic morphology of <italic><tp:taxon-name><tp:taxon-name-part taxon-name-part-type="genus">Conothele</tp:taxon-name-part> <tp:taxon-name-part taxon-name-part-type="species">sidiechongensis</tp:taxon-name-part></tp:taxon-name></italic> Xu, Xu &amp; Liu, sp. n. (female, C-YN-005) <bold>B</bold> chelicerae, labium, coxae of palp and sternum, ventral view <bold>C</bold> left leg III, prolateral view <bold>D</bold> spinnerets, ventral view <bold>E</bold> female genitalia, dorsal view. Scale bars: <bold>A–D</bold> 1 mm, <bold>E</bold> 0.5 mm.</p></caption><graphic xmlns:xlink="http://www.w3.org/1999/xlink" xlink:href="zookeys-643-063-g003.jpg" position="float" orientation="portrait" xlink:type="simple" id="oo_117093.jpg"/></fig></tp:treatment-sec><tp:treatment-sec sec-type="description" id="SECID0ERZAE"><title>Description.</title><p>Total length, including chelicerae 25.50; carapace 9.00 long, 9.30 wide; opisthosoma 13.50 long, 10.80 wide. Carapace black brown, black on its margin; with 4 slender setae on eye tubercle and 5 on its back. Caput arched. Fovea deep, strongly procurved and U-shaped (Fig. <xref ref-type="fig" rid="F3">3A</xref>). Eye tubercle black and low. Eight eyes in two rows, with the anterior eye row slightly procurved and posterior row straight from above (Fig. <xref ref-type="fig" rid="F3">3A</xref>); eye group 0.60 long, 1.10 wide; <abbrev xmlns:xlink="http://www.w3.org/1999/xlink" xlink:title="anterior lateral eye" id="ABBRID0E6ZAE" xlink:type="simple">ALE</abbrev>-<abbrev xmlns:xlink="http://www.w3.org/1999/xlink" xlink:title="anterior median eye" id="ABBRID0EC1AE" xlink:type="simple">AME</abbrev> 0.25, <abbrev xmlns:xlink="http://www.w3.org/1999/xlink" xlink:title="anterior median eye" id="ABBRID0EF1AE" xlink:type="simple">AME</abbrev>-<abbrev xmlns:xlink="http://www.w3.org/1999/xlink" xlink:title="anterior median eye" id="ABBRID0EI1AE" xlink:type="simple">AME</abbrev> 0.20, <abbrev xmlns:xlink="http://www.w3.org/1999/xlink" xlink:title="posterior lateral eye" id="ABBRID0EL1AE" xlink:type="simple">PLE</abbrev>-<abbrev xmlns:xlink="http://www.w3.org/1999/xlink" xlink:title="posterior median eye" id="ABBRID0EO1AE" xlink:type="simple">PME</abbrev> 0.05, <abbrev xmlns:xlink="http://www.w3.org/1999/xlink" xlink:title="posterior median eye" id="ABBRID0ER1AE" xlink:type="simple">PME</abbrev>-<abbrev xmlns:xlink="http://www.w3.org/1999/xlink" xlink:title="posterior median eye" id="ABBRID0EU1AE" xlink:type="simple">PME</abbrev> 0.85; <abbrev xmlns:xlink="http://www.w3.org/1999/xlink" xlink:title="median ocular area" id="ABBRID0EX1AE" xlink:type="simple">MOA</abbrev> 0.60 long, front width 0.86, back width 1.55; <abbrev xmlns:xlink="http://www.w3.org/1999/xlink" xlink:title="anterior lateral eye" id="ABBRID0E11AE" xlink:type="simple">ALE</abbrev>: <abbrev xmlns:xlink="http://www.w3.org/1999/xlink" xlink:title="anterior median eye" id="ABBRID0E41AE" xlink:type="simple">AME</abbrev>: <abbrev xmlns:xlink="http://www.w3.org/1999/xlink" xlink:title="posterior lateral eye" id="ABBRID0EA2AE" xlink:type="simple">PLE</abbrev>: <abbrev xmlns:xlink="http://www.w3.org/1999/xlink" xlink:title="posterior median eye" id="ABBRID0ED2AE" xlink:type="simple">PME</abbrev> (0.65: 0.33: 0.45: 0.35). Clypeus width 0.45. Chelicerae black, inner margin with 11 teeth, outer margin with 8 teeth. Labium, coxae of palp (maxillae) and sternum black brown (Fig. <xref ref-type="fig" rid="F3">3B</xref>). Labium 1.60 long, 1.90 wide, with 7 conspicuous cuspules. Coxae of palp (maxillae) 3.60 long, 1.75 wide, with about 29 conspicuous cuspules ventrally. Sternum 5.25 long, 5.90 wide, with large, irregularly shaped sigilla in the centre (Fig. <xref ref-type="fig" rid="F3">3B</xref>).</p><p>Legs black brown, light-coloured ventrally, with long and short brown sparse setae. All tarsi with tadpole-shaped trichobothrial hairs besides the normal ones. Tibia III with a saddle-like depression dorsally (Fig. <xref ref-type="fig" rid="F3">3C</xref>). Tibia and tarsus of palp, distal three segments of legs I and II with bands of short thorn-like spines laterally; tibia III with 4 short thorn-like spines distally (Fig. <xref ref-type="fig" rid="F3">3C</xref>); femur III thickest. Scopulae and claw <!--PageBreak-->tufts absent. Palpal claw with a single branched tooth; legs each with 3 tarsal claws, paired claws with two denticles, one big and one small. Leg formula: 4123. Measurements: palp 14.88 (5.00 + 2.53 + 3.75 + 3.60), leg I 16.85 (6.00 + 3.00 + 4.00 + 2.10 + 1.75), leg II 16.05 (5.80 + 2.50 + 3.75 + 2.15 + 1.85), leg III 15.80 (4.90 + 3.50 + 3.10 + 2.10 + 2.20), leg IV 19.90 (6.10 + 3.50 + 4.10 + 4.10 + 2.10).</p><p>Opisthosoma black, scattered with thick and slender black setae. Spinnerets brownish, <abbrev xmlns:xlink="http://www.w3.org/1999/xlink" xlink:title="posterior median spinneret" id="ABBRID0E32AE" xlink:type="simple">PMS</abbrev> one-segmented, 1.20 long, <abbrev xmlns:xlink="http://www.w3.org/1999/xlink" xlink:title="posterior median spinneret" id="ABBRID0E62AE" xlink:type="simple">PMS</abbrev>-<abbrev xmlns:xlink="http://www.w3.org/1999/xlink" xlink:title="posterior median spinneret" id="ABBRID0EC3AE" xlink:type="simple">PMS</abbrev> 0.10; <abbrev xmlns:xlink="http://www.w3.org/1999/xlink" xlink:title="posterior lateral spinneret" id="ABBRID0EF3AE" xlink:type="simple">PLS</abbrev> three-segmented, 2.50 long, thicker, covered with brown spines, apical segment dome-shape (Fig. <xref ref-type="fig" rid="F3">3D</xref>). Genitalia with a pair of spermathecae, with bowl-shaped lobes facing up at the terminal part, long stalks, slightly broader at the basal part, strongly sclerotized and bent in zigzag pattern at the distal part (Fig. <xref ref-type="fig" rid="F3">3E</xref>).</p></tp:treatment-sec><tp:treatment-sec sec-type="distribution" id="SECID0EQ3AE"><title>Distribution.</title><p>Yunnan Province (Mojiang, Mengla), China; Oudomxay Province, Laos.</p></tp:treatment-sec></tp:taxon-treatment>
