# Supplementary material for: Four new species of the trapdoor spider genus Conothele Thorell, 1878 from Mainland China and Laos (Araneae, Ctenizidae)
Source: Zookeys. 2017 Jan 5;(643):63–74. doi: 10.3897/zookeys.643.10543 (PMC5242267; doi:10.3897/zookeys.643.10543)
Supplement: XML Treatment for Conothele yundingensis [file zookeys.643.10543-treatment5.xml]

<!DOCTYPE tp:taxon-treatment
  PUBLIC "-//TaxonX//DTD Taxonomic Treatment Publishing DTD v0 20100105//EN" "tax-treatment-NSO.dtd">
<tp:taxon-treatment xmlns:tp="http://www.plazi.org/taxpub"><tp:treatment-meta><kwd-group><label>Taxon classification</label><kwd><named-content content-type="kingdom">Animalia</named-content></kwd><kwd><named-content content-type="order">Araneae</named-content></kwd><kwd><named-content content-type="family">Ctenizidae</named-content></kwd></kwd-group><mixed-citation publication-type="journal"><person-group><name><surname>Xu</surname><given-names>Xin</given-names></name><name><surname>Xu</surname><given-names>Chen</given-names></name><name><surname>Liu</surname><given-names>Fengxiang</given-names></name><name><surname>Zhang</surname><given-names>Zengtao</given-names></name><name><surname>Li</surname><given-names>Daiqin</given-names></name></person-group><article-title>Four new species of the trapdoor spider genus <italic><tp:taxon-name><tp:taxon-name-part taxon-name-part-type="genus">Conothele</tp:taxon-name-part></tp:taxon-name></italic> Thorell, 1878 from Mainland China and Laos (<tp:taxon-name><tp:taxon-name-part taxon-name-part-type="order">Araneae</tp:taxon-name-part></tp:taxon-name>, <tp:taxon-name><tp:taxon-name-part taxon-name-part-type="family">Ctenizidae</tp:taxon-name-part></tp:taxon-name>)</article-title><source>Zookeys</source><day>5</day><month>1</month><year>2017</year><volume>2017</volume><issue>643</issue><fpage>63</fpage><lpage>74</lpage><pub-id pub-id-type="doi">10.3897/zookeys.643.10543</pub-id></mixed-citation></tp:treatment-meta><tp:nomenclature><tp:taxon-name>
            <tp:taxon-name-part taxon-name-part-type="genus">Conothele</tp:taxon-name-part>
            <tp:taxon-name-part taxon-name-part-type="species">yundingensis</tp:taxon-name-part>
            <object-id xmlns:xlink="http://www.w3.org/1999/xlink" content-type="zoobank" xlink:type="simple">http://zoobank.org/3D374070-85D6-4177-82E1-A575F883D74D</object-id>
          </tp:taxon-name><tp:taxon-authority>Xu, Xu &amp; Li</tp:taxon-authority><tp:taxon-status xmlns:xlink="http://www.w3.org/1999/xlink" xlink:type="simple">sp. n.</tp:taxon-status><xref ref-type="fig" rid="F4">Fig. 4</xref><!--PageBreak--></tp:nomenclature><tp:treatment-sec sec-type="material" id="SECID0E64AE"><title>Holotype.</title><p>Female (XUC-2014-001+), Mt. Yunding, Tengchong City, Yunnan Province, China, <named-content xmlns:xlink="http://www.w3.org/1999/xlink" content-type="dwc:verbatimCoordinates" xlink:type="simple"><named-content content-type="geo-json" specific-use="{&#34;type&#34;:&#34;Point&#34;,&#34;coordinates&#34;:[98.800000,25.805000]}" id="NCID0EI5AE" xlink:type="simple">25.805°N, 98.800°E</named-content></named-content>, 16 December 2014, collected by D. Li, F.X. Liu and X. Xu. No male found.</p></tp:treatment-sec><tp:treatment-sec sec-type="etymology" id="SECID0EN5AE"><title>Etymology.</title><p>‘Yunding’ refers to the type locality of this species.</p></tp:treatment-sec><tp:treatment-sec sec-type="diagnosis" id="SECID0ES5AE"><title>Diagnosis.</title><p>Female of <italic><tp:taxon-name><tp:taxon-name-part taxon-name-part-type="genus">Conothele</tp:taxon-name-part> <tp:taxon-name-part taxon-name-part-type="species">yundingensis</tp:taxon-name-part></tp:taxon-name></italic> sp. n. can be distinguished from <italic><tp:taxon-name><tp:taxon-name-part taxon-name-part-type="genus">Conothele</tp:taxon-name-part> <tp:taxon-name-part taxon-name-part-type="species">daxinensis</tp:taxon-name-part></tp:taxon-name></italic> sp. n. by the slightly upwards and globular lobes terminally (Fig. <xref ref-type="fig" rid="F4">4E</xref>), can be distinguished from <italic><tp:taxon-name><tp:taxon-name-part taxon-name-part-type="genus">Conothele</tp:taxon-name-part> <tp:taxon-name-part taxon-name-part-type="species">baiyunensis</tp:taxon-name-part></tp:taxon-name></italic> sp. n. by the distal part of stalks bent towards inside about 90° (Fig. <xref ref-type="fig" rid="F4">4E</xref>).</p><fig id="F4" position="float" orientation="portrait"><label>Figure 4.</label><caption><p>
          <bold>A</bold> General somatic morphology of <italic><tp:taxon-name><tp:taxon-name-part taxon-name-part-type="genus">Conothele</tp:taxon-name-part> <tp:taxon-name-part taxon-name-part-type="species">yundingensis</tp:taxon-name-part></tp:taxon-name></italic> Xu, Xu &amp; Li, sp. n. (female, XUC-2014-001+) <bold>B</bold> chelicerae, labium, coxae of palp and sternum, ventral view <bold>C</bold> left leg III, prolateral view <bold>D</bold> spinnerets, ventral view <bold>E</bold> female genitalia, ventral view. Scale bars: <bold>A–D</bold> 1 mm, <bold>E</bold> 0.5 mm.</p></caption><graphic xmlns:xlink="http://www.w3.org/1999/xlink" xlink:href="zookeys-643-063-g004.jpg" position="float" orientation="portrait" xlink:type="simple" id="oo_117094.jpg"/></fig></tp:treatment-sec><tp:treatment-sec sec-type="description" id="SECID0EEBAG"><title>Description.</title><p>Total length, including chelicerae 18.30; carapace 7.00 long, 6.80 wide; opisthosoma 9.10 long, 7.90 wide. Carapace black brown, black on its margin; with 9 slender setae on eye tubercle and 3 on its back (Fig. <xref ref-type="fig" rid="F4">4A</xref>). Caput arched. Fovea deep, strongly procurved and U-shaped (Fig. <xref ref-type="fig" rid="F4">4A</xref>). Eye tubercle black and low. Eight eyes in two rows, with the anterior eye row procurved and posterior row straight from above (Fig. <xref ref-type="fig" rid="F4">4A</xref>); eye group 0.8 long, 1.8 wide; <abbrev xmlns:xlink="http://www.w3.org/1999/xlink" xlink:title="anterior lateral eye" id="ABBRID0EWBAG" xlink:type="simple">ALE</abbrev>-<abbrev xmlns:xlink="http://www.w3.org/1999/xlink" xlink:title="anterior median eye" id="ABBRID0EZBAG" xlink:type="simple">AME</abbrev> 0.35, <abbrev xmlns:xlink="http://www.w3.org/1999/xlink" xlink:title="anterior median eye" id="ABBRID0E3BAG" xlink:type="simple">AME</abbrev>-<abbrev xmlns:xlink="http://www.w3.org/1999/xlink" xlink:title="anterior median eye" id="ABBRID0E6BAG" xlink:type="simple">AME</abbrev> 0.20, <abbrev xmlns:xlink="http://www.w3.org/1999/xlink" xlink:title="posterior lateral eye" id="ABBRID0ECCAG" xlink:type="simple">PLE</abbrev>-<abbrev xmlns:xlink="http://www.w3.org/1999/xlink" xlink:title="posterior median eye" id="ABBRID0EFCAG" xlink:type="simple">PME</abbrev> 0.10, <abbrev xmlns:xlink="http://www.w3.org/1999/xlink" xlink:title="posterior median eye" id="ABBRID0EICAG" xlink:type="simple">PME</abbrev>-<abbrev xmlns:xlink="http://www.w3.org/1999/xlink" xlink:title="posterior median eye" id="ABBRID0ELCAG" xlink:type="simple">PME</abbrev> 0.65; <abbrev xmlns:xlink="http://www.w3.org/1999/xlink" xlink:title="median ocular area" id="ABBRID0EOCAG" xlink:type="simple">MOA</abbrev> 0.70 long, front width 0.75, back width 1.45; <abbrev xmlns:xlink="http://www.w3.org/1999/xlink" xlink:title="anterior lateral eye" id="ABBRID0ERCAG" xlink:type="simple">ALE</abbrev>: <abbrev xmlns:xlink="http://www.w3.org/1999/xlink" xlink:title="anterior median eye" id="ABBRID0EUCAG" xlink:type="simple">AME</abbrev>: <abbrev xmlns:xlink="http://www.w3.org/1999/xlink" xlink:title="posterior lateral eye" id="ABBRID0EXCAG" xlink:type="simple">PLE</abbrev>: <abbrev xmlns:xlink="http://www.w3.org/1999/xlink" xlink:title="posterior median eye" id="ABBRID0E1CAG" xlink:type="simple">PME</abbrev> (0.65: 0.25: 0.30: 0.40). Clypeus width 0.40. Chelicerae black, inner margin with 4 teeth, outer margin with 8 teeth. Labium, coxae of palp (maxillae) and sternum black brown (Fig. <xref ref-type="fig" rid="F4">4B</xref>). Labium 1.40 long, 1.30 wide, with 7 conspicuous cuspules. Coxae of palp (maxillae) 2.35 long, 1.40 wide, with about 45 conspicuous cuspules ventrally. Sternum 3.95 long, 4.10 wide, with irregularly shaped sigilla in the centre (Fig. <xref ref-type="fig" rid="F4">4B</xref>).</p><p>Legs black brown, light-coloured ventrally, with long and short brown sparse setae. All tarsi with tadpole-shaped trichobothrial hairs besides the normal ones. Tibia III with a saddle-like depression dorsally (Fig. <xref ref-type="fig" rid="F4">4C</xref>). Tibia and tarsus of palp, distal <!--PageBreak-->three segments of legs I and II with bands of short thorn-like spines laterally; metatarsus III with 6 and tibia III with 2 short thorn-like spines distally (Fig. <xref ref-type="fig" rid="F4">4C</xref>); femur III the thickest. Scopulae and claw tufts absent. Palpal claw with a single branched tooth; legs each with 3 tarsal claws, paired claws with two denticles. Leg formula: 4132. Measurements: palp 11.40 (4.25 + 1.50 + 3.00 + 2.65), leg I 13.00 (4.25 + 2.00 + 3.10 + 1.75 + 1.90), leg II 12.25 (3.75 + 1.75 + 3.00 + 1.85 + 1.90), leg III 12.50 (4.00 + 2.50 + 2.50 + 1.75 + 1.75), leg IV 13.50 (4.50 + 2.50 + 2.90 + 2.10 + 1.50).</p><p>Opisthosoma black, scattered with thick and slender black setae. Spinnerets brownish, <abbrev xmlns:xlink="http://www.w3.org/1999/xlink" xlink:title="posterior median spinneret" id="ABBRID0ETDAG" xlink:type="simple">PMS</abbrev> one-segmented, 0.40 long, <abbrev xmlns:xlink="http://www.w3.org/1999/xlink" xlink:title="posterior median spinneret" id="ABBRID0EWDAG" xlink:type="simple">PMS</abbrev>-<abbrev xmlns:xlink="http://www.w3.org/1999/xlink" xlink:title="posterior median spinneret" id="ABBRID0EZDAG" xlink:type="simple">PMS</abbrev> 0.15; <abbrev xmlns:xlink="http://www.w3.org/1999/xlink" xlink:title="posterior lateral spinneret" id="ABBRID0E3DAG" xlink:type="simple">PLS</abbrev> three-segmented, 2.00 long, thicker, covered with brown spines, apical segment dome-shape (Fig. <xref ref-type="fig" rid="F4">4D</xref>). Genitalia with a pair of spermathecae with slightly upwards oriented globular lobes terminally, each stalk slender, sclerotized and bent towards inside about 90° distally (Fig. <xref ref-type="fig" rid="F4">4E</xref>).</p></tp:treatment-sec><tp:treatment-sec sec-type="distribution" id="SECID0EHEAG"><title>Distribution.</title><p>Yunnan Province (Mt. Yunding, Tengchong), China.</p><!--PageBreak--></tp:treatment-sec></tp:taxon-treatment>
